# Supplementary material for: Identifying Longitudinal Compliance Patterns and Determinants in a Multifaceted Childhood Obesity Intervention Using Group-Based Trajectory Modeling
Source: Nutrients. 2025 May 16;17(10):1701. doi: 10.3390/nu17101701 (PMC12114602; doi:10.3390/nu17101701)
Supplement: Supplementary file 1 [file nutrients-17-01701-s001.zip]

Archive with 1 entries (1 files):
- nutrients-3613030-supplementary.pdf
